# Supplementary material for: Systematic Review and Meta-Analysis of AI-Assisted Mammography and the Systemic Immune-Inflammation Index in Breast Cancer: Diagnostic and Prognostic Perspectives
Source: Medicina (Kaunas). 2025 Jun 27;61(7):1170. doi: 10.3390/medicina61071170 (PMC12300038; doi:10.3390/medicina61071170)
Supplement: Supplementary file 1 [file medicina-61-01170-s001.zip]

Archive with 1 entries (1 files):
- medicina-3687517-supplementary.pdf
